# Supplementary material for: Anemia biomarkers and mortality in hemodialysis patients with or without diabetes: A 10-year follow-up study
Source: PLoS One. 2023 Jan 31;18(1):e0280871. doi: 10.1371/journal.pone.0280871 (PMC9888689; doi:10.1371/journal.pone.0280871)
Supplement: S1 Dataset — (XLSX) [file pone.0280871.s005.xlsx]

## Sheet: Sheet1
Nephropathy (Diabetic=1, PKD=2, Unknown=3, GN=4, others=5, NAS=6, One kidney=7, obstructive=8, TIN=9)	Sex (M=0, F=1)	Age at dialysis initiation	Number of sessions weekly (2 or 3)	Death (1/0)	DEATH CAUSE (Cardiovascular=1, septic shock=2, cancer=3, bleeding=4, other=5, COVID=6)	Dialysis vintage (time from first dialysis till last follow-up)	ALTITUDE>1000 (1/0)	Hypertension (1=1, 0=0)	Diabetes (1=1, 0=0)	CAD (1=1, 0=0)	Current Smoker (1=1, 0=0)	COPD (1/0)	Average Hb	Average Ferritin	Average TSAT	Average platelets	Average PTH	Average PTH with times 2 for HDF	Average albumin	Average URR	AVERAGE DOSE OF EPO (/month)	Average dose of venofer in ampoules (/month)	ACEi/ARB (1/0)	Bleeding (1/0)	Aspirin/Plavix or anticoagulant (1/0)	Catheter(1) or Fistula(0)
6	0	81	3	1	1	65	0	1	0	1	1	0	11.2	623.81	0.33	159417	198.446	198.446	3.84737	0.75	22650.8	1.18868	0	1	1	0
5	0	66	3	1	1	18	0	1	1	1	1	0	10.43	811.63	0.27	167166	373	373	3.93333	0.72	7777	1.9444	1	0	1	0
3	0	76	3	0		105	0	1	0	1	1	0	12.21	217.89	0.3	150833	295.605	295.605	3.86552	0.75	2019.05	1.14	0	1	1	0
2	0	72	3	0		101	1	1	0	1	0	0	11.26	631.61	0.3147	191277	274.316	274.316	4.06429	0.73	12633.7	1.2931	0	0	1	0
6	0	78	3	1	1	52	0	1	0	1	1	0	11.54	499.05	0.2909	118798	217.078	217.078	4.14	0.74	8880	1.38	0	0	0	0
4	1	48	3	0		52	1	1	0	0	0	0	10.98	729.12	0.3386	224067	184.232	184.232	3.93704	0.83	21501	1.13	0	1	0	0
3	0	75	3	1	3	45	0	1	0	1	1	0	11.24	780.76	0.2831	141442	236.7	236.7	4.06667	0.77	13454.5	1.19048	0	1	1	0
3	1	76	3	1	3	59	0	1	0	0	0	0	10.68	792.79	0.3709	180011	137.05	137.05	3.775	0.76	20490.6	1.20755	0	0	0	0
1	1	47	3	1	1	75	0	1	1	1	0	0	12.07	404.58	0.4158	258325	388.76	388.76	4.00526	0.76	6944.44	1.14667	0	0	1	0
3	0	75	3	1	2	69	0	1	0	1	0	0	10.7	913.6	0.2442	212411	56.7867	56.7867	3.56667	0.72	21275.4	1.35	0	0	0	0
1	0	80	3	1	1	22	1	1	1	1	1	0	12.21	275.95	0.1915	140125	255.4	255.4	3.5	0.71	13142.9	1.16667	0	1	1	0
1	0	79	3	1	4	74	0	1	1	0	1	0	10.05	579.29	0.375	140201	61.075	61.075	3.5125	0.77	23771.4	1.23377	0	1	1	0
1	0	59	3	1	1	45	1	1	1	1	0	0	10.3	732.43	0.3148	134348	80.425	80.425	3.62143	0.72	18454.5	1.31818	0	1	1	0
1	0	73	3	1	1	63	1	1	1	1	1	0	11.01	565.46	0.4	280052	131.767	131.767	3.33846	0.7	16127	1.45455	0	0	1	0
1	0	83	3	1	1	33	0	1	1	1	0	0	11.04	588.03	0.2805	152359	111.2	111.2	3.64	0.71	18969.7	1.75758	0	0	1	0
1	0	66	3	1	3	82	1	1	1	1	1	0	10.48	493.48	0.4697	120875	121.227	121.227	3.64286	0.7	24354.4	1.63636	0	1	1	0
5	1	77	3	0		92	0	1	0	1	0	0	10.99	539.64	0.2809	233273	251.433	251.433	3.3913	0.78	13582.4	1.76842	0	1	1	1
1	0	79	3	0		90	0	1	1	0	0	0	11.84	106.31	0.1903	78325	31.56	31.56	3.7087	0.75	5797.75	1.05882	0	0	0	1
3	0	54	3	0		90	0	1	0	1	1	0	12.93	232.59	0.2379	209893	330.3	330.3	4.30455	0.65	5235.96	0.967742	0	0	1	0
1	0	59	3	1	3	25	1	1	1	1	0	0	10.86	1149.5	0.2503	235714	124.133	124.133	3.98571	0.75	34095.2	0.789474	0	0	1	0
1	1	72	3	1	2	17	1	1	1	0	0	0	10.59	939	0.2431	318938	7.6	7.6	4	0.74	13600	1.85714	0	0	1	1
1	0	64	3	1	1	26	1	1	1	1	1	1	11.37	278.9	0.2617	217192	82.1	82.1	3.51429	0.72	19040	1.91667	0	0	1	0
1	0	74	3	1	5	23	0	1	1	1	0	0	10.93	423.85	0.2432	256636	126.3	126.3	3.52857	0.68	19454.5	2.40909	0	0	1	0
8	0	76	3	1	1	15	0	1	0	0	0	0	10.78	558	0.3499	172273	115.65	115.65	3.4	0.78	22857.1	2.15385	1	1	0	0
6	0	62	3	0		82	0	1	0	1	0	0	11.12	387.42	0.2736	131483	436.517	436.517	3.9	0.68	17951.2	1.19277	0	0	1	1
6	1	83	3	1	2	41	1	1	0	0	0	0	10.54	164.4	0.1602	255504	24.4429	24.4429	3.425	0.76	19542.9	3.09677	0	0	0	0
1	1	77	3	1	2	71	1	1	1	1	1		10.9	456.54	0.3062	222206	49.19	49.19	3.425	0.75	15750	1.10204	0	0	1	0
8	0	78	3	0		77	1	0	0	0	1	0	11.32	659.79	0.2456	169010	152.769	152.769	3.52941	0.77	9529.41	2.06667	0	0	0	0
4	0	51	3	0		76	0	1	0	0	0	0	11.41	776.12	0.351	166970	396.452	396.452	4.36875	0.7	17210.5	1.42667	0	1	0	0
1	0	43	3	1	1	7	0	1	1	0	1	0	11.25	799	0.276	201833	832.8	832.8	3.95	0.66	13600	1.6	0	0	1	0
7	1	54	3	0		74	0	1	0	0	1	0	9.75	556.9	0.3332	201103	41.1412	41.1412	4.06842	0.8	24378.4	1.14474	1	0	1	0
1	0	72	3	0		72	1	1	1	0	1	0	11.2	307.87	0.3222	230110	151.235	151.235	4.16111	0.7	19333.3	1.4	0	0	1	0
2	0	71	3	0		72	1	1	0	0	0	0	10.7	770.67	0.2811	234292	340.279	340.279	3.81765	0.73	20055.6	1.40789	0	0	1	0
1	0	51	3	1	1	54	0	1	1	0	0	0	11.07	639.99	0.2415	337228	142.569	142.569	3.82308	0.64	12296.5	2.5625	0	0	0	0
3	1	80	3	1	5	43	0	1	0	0	0	0	7.99	1278.43	0.343	203724	248.3	248.3	3.11	0.76	19400	0.627907	0	1	0	1
1	0	65	3	0		68	1	1	1	1	1	0	10.73	461.72	0.2947	161402	343.637	343.637	3.94706	0.71	19176.5	1.26316	0	0	1	0
9	0	65	3	0		67	0	1	0	0	0	0	11.62	401.64	0.3254	184150	142.075	142.075	3.94375	0.69	16209	0.811594	0	0	0	0
6	0	75	3	1	1	35	0	1	0	1	0	0	11.58	892.93	0.328	179320	444.025	444.025	4.0375	0.74	12444.4	1.07692	0	0	1	1
1	1	64	3	1	1	60	0	1	1	0	0	0	11.09	712.6	0.2797	283365	146.036	146.036	4.20714	0.76	20339	1.58065	0	0	0	0
1	1	67	3	1	1	12	1	1	1	0	0	0	10.14	221	0.368	201727	48.85	48.85	3.65	0.74	22909.1	2.1	0	0	1	0
1	0	47	3	1	2	49	0	1	1	0	1		12.43	111.71	0.2543	289125	345.462	345.462	3.45	0.63	8560	1.4717	0	0	1	0
1	0	49	3	0		60	0	1	1	1	1	0	10.31	586.77	0.2498	360771	1022.49	1022.49	3.87692	0.71	28066.7	3.17391	0	0	1	0
1	1	67	3	1	1	49	1	1	1	1	1	1	11.72	563.16	0.4184	198176	164.655	164.655	3.75833	0.78	9632.65	1.35556	0	0	1	0
1	1	71	3	0		58	0	1	1	0	0	0	11.34	819.25	0.2543	210188	150.605	150.605	3.92	0.8	13241.4	1.59677	0	0	0	0
1	0	72	3	1	1	32	0	1	1	1	0	0	11.56	657.6	0.4437	105000	176.933	176.933	3.8	0.76	21538.5	1.5	0	0	1	0
5	1	74	3	1	1	17	0	1	0	1	1	1	9.77	522.4	0.3196	232067	181.44	181.44	3.725	0.79	19466.7	2.5	0	0	1	0
1	1	59	3	0		50	0	1	1	0	0	0	10.11	680.14	0.3422	264980	252.892	252.892	3.56	0.76	37632.7	1.94444	0	0	1	0
3	0	72	3	1	6	50	0	1	0	1	1	1	10.69	746.7	0.2879	191534	107.685	107.685	3.675	0.79	19120	1.42593	0	0	1	0
1	1	74	3	0		56	1	1	1	1	0	1	10.26	329.52	0.256	241121	84.5643	84.5643	4.07857	0.8	20142.9	1.22034	0	0	1	0
1	0	70	3	1	6	53	1	1	1	1	1		11.76	300.98	0.2859	193610	104.907	104.907	3.75714	0.72	16905.7	1.125	0	0	1	0
1	0	58	3	1	6	57	1	1	1	0	0	0	12.55	127.82	0.2888	210783	73.3429	73.3429	3.92857	0.71	9789.47	1.01667	0	0	0	0
3	0	91	3	1	1	22	0	1	0	0	0	0	10.92	903.03	0.3945	380447	66.62	66.62	3.26	0.8	16381	0.5	0	0	1	0
2	0	63	3	0		44	0	1	0	0	1	0	11.64	559.41	0.3285	141832	329.133	329.133	4.17273	0.74	5674.42	1.65217	0	0	0	0
4	0	42	3	0		38	0	1	0	0	0	0	12.66	491.15	0.3094	215054	758.856	758.856	4.44	0.73	5500	1.78571	0	0	0	0
1	0	70	3	1	1	33	0	1	1	1	0	0	11.64	570.06	0.3033	137619	88.2	88.2	3.6	0.71	9764.71	1.97297	0	0	1	0
1	1	70	3	1	2	36	0	1	1	0	0	0	11.17	521.4	0.5342	241667	228.4	228.4	3.1	0.8	38000	2	0	0	1	0
3	1	75	3	1	3	20	0	1	0	0	0	0	9.58	866.08	0.3919	157000	76.18	76.18	2.94	0.79	27529.4	1.27778	0	0	0	0
1	0	39	3	0		45	1	1	1	0	0	0	12.04	259.36	0.2652	299894	60.675	60.675	3.8	0.67	16363.6	1.42553	0	0	0	0
3	0	79	3	0		42	1	1	0	0	0	0	9.97	438.38	0.2628	156442	325.355	325.355	4.00909	0.81	21523.8	1.22727	0	1	1	0
1	0	81	3	1	1	39	1	1	1	0	0	0	10.37	660.99	0.2845	140661	18.4556	18.4556	3.43333	0.76	20210.5	0.625	0	0	0	0
1	0	64	3	0		38	1	0	1	1	0	0	11.28	561.59	0.4699	133820	139.33	139.33	3.63	0.71	18810.8	1.55556	0	1	1	1
1	0	73	3	0		45	0	1	1	0	0	0	11.5	614.53	0.2835	247640	193.667	193.667	4.00909	0.76	10272.7	1.39583	0	0	1	0
1	1	68	3	1	2	26	0	1	1	0	0	0	10.84	904.5	0.473	111667	39.1	39.1	3.44	0.82	15809.5	0.571429	0	0	0	0
1	0	72	3	1	6	47	0	1	1	1	0	0	11.54	626.61	0.3348	199661	103.404	103.404	4.17	0.76	5578.95	1.15385	0	0	1	0
3	1	65	3	1	2	21	0	1	0	1	0	0	10.07	648.3	0.1903	104381	157.9	157.9	4.13333	0.78	23555.6	2.36364	0	0	1	0
1	1	82	3	0		35	0	1	1	0	1	1	10.27	653.98	0.3239	229611	143.843	143.843	3	0.78	23314.3	1.75	0	0	1	1
1	1	71	3	0		35	0	1	1	1	0	0	11.03	745.61	0.2358	311284	149.271	149.271	3.96667	0.77	15142.9	1.78378	0	0	1	0
1	0	65	2	0		35	0	1	1	1	1	0	11.32	354.08	0.2306	248504	473.578	473.578	3.53333	0.63	10235.3	2.45	0	1	1	1
1	1	67	3	0		34	1	1	1	1	0	0	10.78	623.65	0.431	126881	188.411	188.411	3.57778	0.72	21454.5	1.65385	0	0	1	1
1	1	60	3	0		33	1	1	1	1	0	0	10.9	721.82	0.2793	319400	275.4	275.4	3.75	0.78	23750	1.78125	0	1	1	0
4	1	70	3	0		34	0	0	0	1	0	0	10.63	851.39	0.2998	156000	170.147	170.147	3.64444	0.82	27058.8	1.2973	0	0	1	0
6	0	70	3	1	2	33	1	1	0	0	0	0	12.24	172.16	0.1974	209875	93.0875	93.0875	3.575	0.69	9548.39	1.22581	0	0	1	1
1	0	83	3	0		31	0	1	1	1	0	0	11.81	486.35	0.27	124167	86.32	86.32	3.475	0.71	4800	1.82759	0	0	1	0
6	1	78	3	1	2	10	0	1	0	1	0	0	11.29	564.65	0.4516	125000	111.567	111.567	3.3	0.77	16888.9	2.2	0	0	1	1
3	0	79	3	0		28	0	1	0	0	0	0	10.64	3544.26	0.2619	180676	183.314	183.314	4	0.75	20857.1	1.06667	0	0	0	0
3	0	86	3	1	1	21	1	1	0	1	1	0	10.47	571.28	0.2171	144567	232.06	232.06	3.46	0.75	15000	2.94444	0	1	1	0
3	1	79	3	1	2	6	1	1	0	0	0	0	11.4	543.6	0.2311	142600	96.3	96.3	3.6	0.76	26400	1.6	0	0	0	1
1	1	77	3	1	2	18	1	1	1	1	0	0	11.38	551.43	0.1854	131440	25.18	25.18	2.75	0.77	17176.5	1.52941	0	0	1	1
1	1	84	3	0		26	0	1	1	0	0	0	10.23	597.11	0.316	244708	211.055	211.055	3.61429	0.8	22880	2.08	0	0	1	0
1	0	80	3	0		22	0	1	1	1	1	1	11	422.13	0.3542	243583	135.975	135.975	3.86667	0.72	20181.8	2.81818	0	1	1	0
1	0	79	3	0		22	0	1	1	0	0	0	9.99	455.84	0.2895	168125	279.775	279.775	3.36667	0.73	27272.7	2.77273	0	1	1	0
4	0	68	2	0		21	0	1	0	0	0	0	11.52	595.02	0.41	188742	163.317	163.317	4.05	0.74	15272.7	1.33333	0	0	0	0
1	1	54	3	0		20	1	1	1	0	0	0	8.78	546.14	0.3535	156974	223.58	223.58	3.9	0.75	38526.3	0.944444	0	0	0	0
7	1	75	3	0		19	0	1	0	0	0	0	10.23	643.57	0.2787	170536	513.565	513.565	3.5	0.83	26105.3	2.17647	0	0	1	0
1	0	62	3	0		17	1	1	1	0	0	0	9.48	545.04	0.268	160083	149.365	149.365	4.04	0.78	31750	2.17647	0	1	1	0
1	0	52	2	0		17	1	1	1	0	0	0	12.16	398.67	0.2339	226583	89.98	89.98	3.96	0.67	21250	2.625	0	1	1	0
6	1	75	3	0		17	0	1	0	0	0	0	10.4	808.28	0.331	270333	150.935	150.935	3.76	0.78	25500	2.29412	0	0	0	1
2	0	77	3	1	1	14	0	1	0	0	0	0	9.44	417.3	0.1279	260542	23.85	23.85	2.875	0.68	24875	3.21429	0	1	1	0
3	0	70	2	0		16	0	1	0	0	0	0	10.4	593.57	0.2584	262625	211.015	211.015	3.35	0.79	15466.7	2	0	0	0	0
1	1	74	2	0		15	0	1	1	0	0	0	10.18	989.34	0.3126	230708	140.853	140.853	3.85	0.8	26000	2	1	0	0	0
1	0	78	3	0		14	0	1	1	1	0	0	9.77	384.17	0.3284	150542	99.365	99.365	3.85	0.77	18571.4	2.21429	0	0	1	0
3	0	71	2	0		14	0	1	0	0	0	0	10.74	479.8	0.3732	239583	181.25	181.25	3.3	0.76	25142	3.28	0	0	1	1
1	1	81	2	0		12	1	1	1	0	0	0	9.75	373.6	0.2143	398636	55.55	55.55	3.1	0.78	16909.1	2.18182	0	0	1	1
1	0	83	3	0		12	0	1	1	1	0	0	12.05	410	0.3459	172000	218.2	218.2	3.63333	0.71	9818.18	2.66	0	0	1	0
8	0	82	2	0		12	1	1	0	0	0	0	11.66	668.2	0.3556	218500	121.433	121.433	3.45	0.74	13600	2.66	0	0	1	0
4	0	44	3	0		11	0	1	0	0	0	0	10.46	742.07	0.3961	194909	141.825	141.825	4.3	0.66	25818.2	2.66	0	0	0	0
1	0	90	3	0		11	0	1	1	1	0	0	10.65	424.77	0.3253	133545	184.425	184.425	3.5	0.71	21090.9	2.9	0	0	1	0
6	1	59	3	0		107	0	1	0	1	1	1	10.374	275.167	0.306727	191333	678.643	1357.29	3.87368	0.784	77222.2	1.48148	1	1	1	0
1	1	71	3	0		107	0	1	1	1	0	0	10.942	533.75	0.182889	229174	90.5333	181.067	3.82632	0.7326			0	0	1	0
1	0	75	3	1		52	0	1	1	1	1	1	9.944	674	0.197667	147125	178.333	356.667	3.43333	0.732			0	0	1
1	1	77	3	1	1	51		1	1	1	1	1	11.43	214	0.2015	223800	114.3	228.6	3.26667	0.785			1	0	1	0
6	0	77	3	1	1	76	0	1	0	1	1	1	10.675	515.2	0.2211	229333	120.743	241.486	3.56667	0.725	46875	0.766667	1	0	1	0
1	0	51	3	1	2	73		1	1	0	1	1	11.865	46.6667	0.096125	293583	65.2667	130.533	3.48	0.6725			0	0	0	1
6	0	72	3	0		96	0	1	0	0	1	1	12.7333	215.583	0.1927	276837	91.9846	183.969	3.95789	0.688	2000	1.125	0	0	0	0
4	0	55	2	0		95	0	1	0	0	1	1	10.74	537.556	0.158571	308583	773.857	1547.71	3.73333	0.766	56000	1.08333	1	0	0
5	1	56	2	0		93	0	1	1	1	1	1	10.56	631.083	0.224727	228448	203.064	406.129	4.15789	0.804	74166.7	0.833333	0	1	1	0
6	0	71	2	0		24	0	1	0	1	0	0	11.9	606.75	0.2725	172818	171.34	342.68	3.95	0.715	11666.7	0.958333	0	0	1	0
1	1	61	2	0		90	0	1	1	1	1	1	10.85	530.833	0.238818	163407	233.5	467	4.13	0.828	33812.5	1.11667	1	0	0	0
1	1	81	3	1	2	72	0	1	1	1	0	0	10.98	443	0.273143	293684	159.1	318.2	3.40588	0.776	24717	0.583333	0	1	1	0
7	0	71	3	0		89	0	1	0	0	1	1	11.4667	560.667	0.232909	163111	205.269	410.538	3.97895	0.734	6000	0.583333	0	0	1	0
1	1	56	3	0		84	0	1	1	1	0	0	10.7333	616.083	0.226182	232419	325.871	651.743	4.28947	0.774	46666.7	0.416667	0		0	0
1	0	68	3	1	5	75		1	1	1	0	0	11.16	339	0.3762	163833	221.75	443.5	4.163	0.74	26054	#DIV/0!	0	0	0	1
1	1	78	3	1	2	58	0	1	1	1	0	0	9.87	54.9	0.19	207607	226.01	452.02	3.84	0.7	68482.8	2.06667	1	0	1	1
1	0	73	3	1	2	47	1	1	1	1	1	1	10.6	387.67	0.1968	222111	127.01	254.02	3.84	0.66			0	0	0	0
6	0	70	3	0		81	0	1	0	0	1	1	11.2	397.417	0.290182	203464	194.5	389	3.61053	0.672	20500	0.964286	0		1	0
7	1	56	3	0		79	0	1	0	0	1	1	10.5033	486.833	0.290273	255808	318	636	3.87895	0.774	73000	1.625	1	0	0	0
1	0	64	3	0		79	0	1	1	1	1	1	11.2833	608.25	0.156273	243348	138.964	277.927	3.81053	0.694	20944.4	1.07143	1	1	1	0
9	1	57	3	0		79	0	1	0	0	0	0	11.1667	561.417	0.222818	227200	147.854	295.708	3.98947	0.708	25722.2	0.821429	0	1	0	0
1	0	81	2	1	1	53	0	1	1	0	1	1	11.85	327.818	0.222111	247176	49.3222	98.6444	3.225	0.7425			0	0	1
6	1	72		1		16	0	1	0	1	1	1	10.9	526.5	0.321	187400	129.867	259.733	3.36667	0.82			1	1	0	0
2	0	52	2	1	5	38	0	1	0	0	0	0	10.01	389	0.1945	273818	600.5	1201	3.71818	0.626667	37209.3	0.520833	0		0	0
1	1	48	3	1	2	70	0	1	1	1	1	1	10.1333	367.083	0.261455	327000	285.182	570.364	3.67368	0.682	97500	1.60714	1	0	1	0
6	0	71	2	1	1	66	0	1	0	1	0	0	10.46	282.62	0.2132	96130.4	336.5	673	4.348	0.71	87619.1		0	1	1	0
1	0	64	3	0		74	0	1	1	1	1	1	11.22	495.917	0.242636	136783	101.72	203.44	3.69474	0.74	35750	1.18333	1	0	1	0
1	0	73	3	1	2	48	0	1	1	1	0	0	10.72	563.6	0.3004	245562	200.3	400.6	3.164	0.7	56087		0	0	1	0
6	0	62	3	1	1	70	1	1	0	1	1	1	10.98	366.667	0.193182	276455	272.742	545.483	3.85263	0.63	51818.2	1.25	0	0	1	0
1	1	63	3	0		72	1	1	1	1	0	0	11.1	522.667	0.193875	312211	184.833	369.667	3.85	0.7375	39295.8	1.18056	1	0	1	0
1	0	75	3	1	1	40	0	1	1	0	1	1	10.03	551	0.1303	364053	53.23	106.46	2.946	0.73	66750	1.52083	0	0	1	0
1	0	66	3	1	1	17	0	1	1	1	0	0	10.85	349.333	0.217	229000	33.4	66.8	3.72	0.73			0	1	1	0
1	0	64	3	1	1	18	0	1	1	1	0	0	9.75	611	0.112	304500	64.45	128.9	3.15	0.74	76888.9	#DIV/0!	0	0	1	0
6	1	61	3	1	1	17	1	1	0	0	1	1	11.5	538.333	0.3685	217167	186	372	3.725	0.795	0	1.08333	0	0	1	0
4	0	23	3	0		64	0	1	0	0	0	0	9.87	403.64	0.1346	229250	196.78	393.56	3.744	0.71	97476	1.34	0	0	0	0
1	0	68	3	0		60	0	1	1	1	1	1	10.9333	286	0.289	208000	143	286	4.4	0.7	120000		0	0	1	0
1	1	72	3	0		59	0	1	1	0	0	0	10.84	402.25	0.206636	217741	162.12	324.24	3.74211	0.75	70793.1	1.63889	0	1	0	0
1	1	76	3	0		59		1	1	0	0	0	10.6	347.111	0.287556	79615.4	78.1286	156.257	3.125	0.745			0	1	0	0
1	0	63	2	1	1	58	0	1	1	1	1	1	9.48	387.86	0.1836	148091	66.66	133.32	3.444	0.65	65689.7	1.63333	0	0	1	0
1	0	61	3	0		55	0	1	1	1	1	1	10.96	398.8	0.2478	218952	258	516	3.939	0.68	52866.7	1.729	0	0	1	0
8	0	61	3	0		53		1	0	0	1	1	10.85	361.67	0.1573	256548	216.5	433	3.475	0.68	40814.8	1.796	0	0	0	0
1	0	70	3	0		50	0	1	1	1	1	1	10.59	310.556	0.2186	198800	275.944	551.889	3.74667	0.68	40449	1.64583	0	0	1	0
2	0	63	3	0		49	0	1	0	0	0	0	11.06	467.55	0.2524	173053	41.39	82.78	4.064	0.67	22585.4	1.48	0	1	1	0
1	0	70	3	1		48	0	1	1	1	1	1	10.78	204.89	0.1414	216905	66.44	132.88	4.182	0.71	80000		0	1	1	0
6	0	81	2	1		48	0	1	0	1	1	1	11.03	550.11	0.2666	256300	77.73	155.46	3.675	0.79	38204.1	1.20833	0	1	1	0
2	0	68	3	0		48	0	1	0	1	1	1	11.63	319.14	0.2977	212667	128.07	256.14	4.325	0.73	1066.67		0	1	1	0
1	0	82	3	0		47	0	1	1	0	0	0	10.41	233.286	0.304	146500	120.467	240.933	3.5	0.7175	87500	1.91667	0	0	0	0
7	0	75	3	1	2	35	0	1	0	0	0	0	11.71	650.5	0.1633	247217	55.63	111.26	3.544	0.71			0	0	1	0
6	0	82	3	1	1	31	0	1	0	1	0	0	11.15	500.2	0.1755	214812	240.5	481	3.73	0.74	26750		0	0	1	0
1	0	72	3	1	2	46	0	1	1	1	0	0	11.26	485.56	0.2806	186458	241.84	483.68	3.247	0.76			0	1	0	0
1	1	74	3	0		46	0	1	1	1	0	1	10.17	101.42	0.1151	204190	149.54	299.08	3.393	0.74	87916.7	2.32	0	0	1	0
1	0	40	3	1	1	20		1	1	1	0	1	9.94	196.67	0.1403	337111	295.27	590.54	3.22	0.64			0	0	1	0
6	0	78	3	0		43	0	1	0	0	0	0	11.225	743.571	0.239333	140462	65.7333	131.467	4.03	0.69	11833.3	0.541667	0	0	1	0
1	0	76	3	1	2	17		1	1	1	1	0	9.44	1060	0.12	385000	67.8	135.6	3	0.72			0	0	0	1
4	1	59	3	0		42	0	1	0	1	0	0	11.1538	611.625	0.237714	186600	158.72	317.44	3.92222	0.72	53333.3	1.11111	0		1	0
2	1	40	3	0		41		1	0	0	0	0	11.53	220	0.1971	389588	213.67	427.34	3.883	0.68	32000	1.36	0	0	0	0
1	1	60		1	1	26	0	1	1	0	0	1	11.68	441.5	0.2315	282700		0	4.1	0.67			0	0	1	0
9	0	31	3	0		39	0	1	0	0	0	0	10.6036	351.6	0.1186	369304	35.3	70.6	3.76	0.704	74256.4	1.4375	0	0	0	0
9	0	61	2	0		39	0	1	0	0	0	0	11.725	688	0.223	149125	111.95	223.9	4.1	0.742	37500	0.875	1	0	0	0
1	0	81	2	0		38	0	1	1	1	1	1	11.0697	645	0.255	171889	156.833	313.667	3.783	0.746667	39583.3	1.04167	1	0	1	0
4	0	40	3	0		37	1	1	0	0	0	0	11.1348	683.333	0.2582	276500	471.143	942.286	4.14286	0.79	10000	0.416667	0		0	0
5	0	59	3	0		36	0	1	0	0	1	0	11.1	437.714	0.358	235000	74.7857	149.571	3.69091	0.69	19916.7	1.25	0	0	0	0
1	0	59	2	0		35	0	1	1	1	1	1	11.1391	531	0.2012	249267	39.32	78.64	3.48571	0.688	50000	1.54167	0	1	1	0
9	1	69	2	0		35	0	1	0	0	1	1	10.3	588.286	0.2358	245071	31.52	63.04	3.91	0.79	0	1.19444	0	0	0	0
2	0	35	3	0		34	1	0	0	0	1	0	12.7091	166	0.202667	294125	209.771	419.543	4.22	0.592	25176.5	1.36111	1	1	0	0
6	1	78	2	0		33	1	1	1	1	0	0	11.2069	514	0.258833	463526	61.48	122.96	2.95556	0.798	#DIV/0!	1.27778	0	1	1	1
5	1	65	3	0		33	0	1	0	0	1	0	10.8174	522.75	0.1955	274727	83.425	166.85	3.9375	0.792	34562.5	1.41667	1	0	1	0
1	0	58	3	0		32	0	1	1	0	1	0	11.1677	601.143	0.2008	216571	176.46	352.92	3.96	0.666667	38937.5	0.972222	0	1	0	0
2	1	63	2	0		32	0	1	0	0	0	0	10.3625	308.5	0.169	290500	281	562	3.9	0.852	24666.7	0.916667	1	0	0	0
4	0	54	2	0		31	0	1	0	1	0	0	11.1143	457.5	0.289833	324750	212.58	425.16	3.84444	0.768	35000	0.972222	0	1	1	0
1	1	68	3	0		31	0	1	1	1	0	0	11.0852	551.167	0.221667	280643	80.66	161.32	3.78889	0.768	45000	1	1	1	1	0
4	1	78	3	0		30	0	1	0	0	1	1	11.2765	404.667	0.221	249000	99.3667	198.733	3.88	0.682	29266.7	1	1	1	0	0
6	1	65	3	0		30	0	1	0	0	1	1	10.7045	580.8	0.2764	216818	264.667	529.333	3.81667	0.81	50666.7	1.19444	0	0	1	0
4	0	64	2	0		29	0	1	0	1	1	1	12.3231	154.75	0.3555	225583	346.433	692.867	3.9875	0.676			1	1	1
6	1	76	3	0		19	0	1	0	0	0	0	11.6667	812.2	0.2325	165300	160.25	320.5	3.61667	0.7	13473.7	1.08333	0		0	0
4	0	82	3	0		27	0	1	1	0	0	1	10.89	539.67	0.3388	133556	46.83	93.66	3.438	0.73	90833.3	1.54167	0	0	0	0
4	0	82	2	0		27	0	1	0	1	1	1	10.4654	493.167	0.2085	189571	117.5	235	3.6875	0.784	47407.4	0.861111	1	0	0	0
2	1	66	2	0		27	0	1	1	0	1	1	10.712	582.6	0.24025	306467	242.6	485.2	3.91429	0.774	47407.4	1.22222	0	0	0	0
1	0	70	2	0		27		1	1	0	0	0	10.0174	546.5	0.207	339000	86.42	172.84	3.95	0.778	76923.1	1.58333	0	1	1	0
4	0	48	3	0		26	0	1	0	0	0	0	11.268	682	0.188667	197833	144.25	288.5	4.25	0.634	36416.7	1.20833	0	0	1	0
9	1	85	2	1	4	22		1	0	0	0	0	9.55909	485.833	0.1984	104867	34.5333	69.0667	3.01429	0.782	79130.4	1.375	0	0	0	1
6	0	73	3	0		26	0	1	0	1	1	1	10.8478	1023.2	0.2322	123692	107.1	214.2	3.575	0.71	49280	0.5	0	1	1	0
1	0	52	2	0		25	0	1	1	0	1	0	11.0542	211	0.1895	166923	125.9	251.8	4.275	0.674	17600	2.16667	0	0	1	0
1	1	76	3	0		25	0	1	1	1	0	0	11.6	387.4	0.1706	243417	101.9	203.8	3.72857	0.79	37166.7	2.20833	0		1	0
7	0	86	2	0		25	0	1	0	1	0	0	10.6478	681.6	0.1424	215615	84.25	168.5	3.05	0.722	108333	0.75	0	1	0	0
1	0	69	3	0		24	0	1	1	0	1	1	12.21	88.2	0.2274	171600	329.25	658.5	4.014	0.63	9833.33	1.16667	0	1	1	0
1	0	86	2	1	5	12	0	1	1	1	1	1	11.29	336.5	0.245	164750	204.5	409	3.8	0.76	20400	#DIV/0!	0	0	1	0
1	0	72	3	0		23	0	1	1	1	1	1	10.525	344.4	0.24275	258000	67	134	3.06667	0.608	91428.6	0.916667	0	1	1	0
5	1	76	3	0		22	0	1	1	0	0	0	10.985	381	0.2055	233909	127.825	255.65	3.98333	0.736	37166.7	1.70833	0	0	0	0
6	1	85	2	0		22		1	0	0	0	0	11.35	650.75	0.27575	305308	44.65	89.3	3.7	0.826	38636.4	1.29167	0	1	0	0
4	1	70	2	1	2	5	0	1	0	0	0	0	10.16	294	0.274	213000	374.35	748.7	4.3	0.775	50400	0.833333	0		0	0
6	0	89	0	1	5	9	0	1	0	1	1	1	10.69	68	0.209	216750	406	812	3.7	0.72	39000	0.416667	0	0	1	0
1	0	80	3	0		20	0	1	1	1	1	1	11.6667	462.25	0.18025	249900	57.1	114.2	3.88333	0.7	21200	1.375	0	1	1	0
4	0	60	2	0		20	0	1	0	0	1	0	11.2211	385.6	0.2798	207818	223.25	446.5	4.4	0.754	16600	1.375	0	0	0	0
2	0	51	2	0		20	0	1	0	0	0	0	11.4333	444.75	0.36375	169800	253.75	507.5	4.5	0.728	6000	1.54167	0	0	0	0
1	0	59	2	0		20	0	1	1	0	1	0	10.1706	380.667	0.2075	224200	50.0667	100.133	3.76	0.74	58947.4	1.625	0	0	1	0
9	1	78	3	0		19	0	1	0	0	1	1	10.7937	384.25	0.18625	409273	47.3667	94.7333	3.58333	0.828			1	1	1	0
2	1	69	2	0		19	0	1	0	0	0	0	11.1412	556.25	0.19225	285800	194.25	388.5	3.83333	0.776	21052.6	1.375	0		0	0
7	1	69	2	0		18	0	1	1	0	0	0	11.2812	531	0.22925	188400	61.5	123	3.72	0.804	40941.2	1.04167	0	1	0	0
6	0	67	2	0		18	0	1	0	0	0	0	10.4	421.333	0.270333	138667	111.967	223.933	4.6	0.762	56666	1.55	0	0	0	0
6	1	69	3	0		17	0	1	0	0	1	0	11.3312	328.75	0.1935	304778	115.167	230.333	3.76	0.794	28000	1.20833	1	0	0	0
6	0	64	3	0		16	0	1	0	0	1	0	10.66	1164.6	0.2385	97111.1	120.167	240.333	3.56	0.682	84000	0	0	1	0	0
7	1	80	2	0		16	0	1	0	1	0	0	10.8937	186.25	0.20625	120333	133.133	266.267	3.8	0.732	60625	1.375	0	0	0	0
4	1	61	2	0		16	1	1	0	0	1	1	11.3067	345	0.425667	231000	45.7	91.4	3.76	0.846	21866.7	1.04167	0	0	0	0
1	0	52	3	0		15	0	1	1	1	1	1	12.0143	355	0.219	158000	94.1333	188.267	3.925	0.67	19466.7	1.25	0	0	0	0
6	1	87	2	0		13	1	1	0	0	1	0	11.85	557.667	0.276	229000	65.55	131.1	4.15	0.742	38923.1	2.08333	1	1	0	0
7	0	74	3	0		13	0	1	1	0	1	1	10.175	296	0.116	182333	136.667	273.333	3.425	0.718	60000	2	0	1	1	0
6	0	91	2	0		12	0	1	0	1	0	0	11.2636	398	0.106	279857	97.8	195.6	3.56667	0.804	47818.2	2	0		1	1
6	1	84	2	1	5	5	0	1	1	1	0	1	10.5667	375	0.267	175333	27.2	54.4	2	0.866667	64000	0.0722222	0	0	1	0
6	1	76	2	0		12	0	1	0	0	0	0	9.67	370	0.2105	185143	41.35	82.7	3.5	0.81	78333.3	1.83333	0		0	0
6	0	60	2	0		12	1	1	0	0	0	0	10.84	191.333	0.196	159667	175.5	351	3.66667	0.698	76666.7	#DIV/0!	0		0	0
9	0	38	2	0		11	0	0	0	0	0	0	11.5	515	0.248	206143	152	304	3.9	0.746	38181.8	1.58333	0	0	0	0
5	0	28	3	1	2	27	0	1	0	0	0	0	9.28	316.6	0.2224	139500	218.44	436.88	2.2	0.686667						0
3	0	72	2	1	1	5	0	1	0	0	0	1	9.85	236	0.208	186000	43.25	86.5	3.4	0.705	70400	0.05875	0		1	0
1	0	79	3	1	1	4	0	1	1	1	0	1	10.4	288	0.316	248000	70.8	141.6	3.6	0.77			1		0	0
4	0	53	3	0		11	0	1	0	1	0	0	9.18	1383.5	0.1815	284500	14.6	29.2	3.1	0.686	40000	1	0		1	0
1	0	52	3	0		15	0	1	1	1	1	1	12.0143	355	0.219	158000	189	378	3.925	0.67	19466.7	1.25	0	0	0	0
